# Supplementary material for: Biallelic Loss-of-Function Variants in BICD1 Are Associated with Peripheral Neuropathy and Hearing Loss
Source: Int J Mol Sci. 2023 May 17;24(10):8897. doi: 10.3390/ijms24108897 (PMC10219021; doi:10.3390/ijms24108897)
Supplement: Supplementary file 1 [file ijms-24-08897-s001.zip]

Archive with 2 entries (2 files):
- ijms-2339177-supplementary.pdf
- SuppTable1.xlsx
